# Supplementary material for: Cerebral [18F]-FDOPA Uptake in Autism Spectrum Disorder and Its Association with Autistic Traits
Source: Diagnostics (Basel). 2021 Dec 20;11(12):2404. doi: 10.3390/diagnostics11122404 (PMC8700159; doi:10.3390/diagnostics11122404)
Supplement: Supplementary file 1 [file diagnostics-11-02404-s001.zip]

Archive with 1 entries (1 files):
- diagnostics-1411384-supplementary.pdf
